# Supplementary material for: Sleep-dependent clearance of brain lipids by peripheral blood cells
Source: Nature. 2026 Feb 11;651(8106):720–31. doi: 10.1038/s41586-025-10050-w (PMC12999507; doi:10.1038/s41586-025-10050-w)
Supplement: Supplementary file 3 — This table is related to statistical details in Figs. 1–6 and Extended Data Figs. 1–5. Each tab indicates a figure. [file 41586_2025_10050_MOESM3_ESM.xlsx]

## Sheet: Sheet1
		Extended Data Table.1 This table is related to statistical details in main figures and extended data figures. Each tab indicates a figure.

## Sheet: Figure 1
Fig.1g	Tukey's multiple comparisons test	Mean Diff.	95.00% CI of diff.	Below threshold?	Summary	Adjusted P Value
	ZT0 vs. ZT4	-14.69	-84.38 to 54.99	No	ns	0.9901	A-B
	ZT0 vs. ZT8	-111.2	-186.5 to -35.84	Yes	***	0.0005	A-D
	ZT0 vs. ZT12	-48.85	-123.2 to 25.47	No	ns	0.405	A-E
	ZT0 vs. ZT18	-127.8	-205.5 to -50.11	Yes	****	<0.0001	A-G
	ZT0 vs. ZT20	-132	-204.5 to -59.42	Yes	****	<0.0001	A-H
	ZT4 vs. ZT8	-96.49	-169.1 to -23.89	Yes	**	0.0026	B-D
	ZT4 vs. ZT12	-34.16	-105.7 to 37.39	No	ns	0.7373	B-E
	ZT4 vs. ZT18	-113.1	-188.1 to -38.07	Yes	***	0.0004	B-G
	ZT4 vs. ZT20	-117.3	-186.9 to -47.58	Yes	****	<0.0001	B-H
	ZT8 vs. ZT12	62.33	-14.73 to 139.4	No	ns	0.1855	D-E
	ZT8 vs. ZT18	-16.61	-96.92 to 63.70	No	ns	0.9909	D-G
	ZT8 vs. ZT20	-20.77	-96.11 to 54.57	No	ns	0.9673	D-H
	ZT12 vs. ZT18	-78.94	-158.3 to 0.4125	No	ns	0.052	E-G
	ZT12 vs. ZT20	-83.1	-157.4 to -8.782	Yes	*	0.0189	E-H
	ZT18 vs. ZT20	-4.16	-81.84 to 73.52	No	ns	>0.9999	G-H
Fig.1h	Tukey's multiple comparisons test	Mean Diff.	95.00% CI of diff.	Below threshold?	Summary	Adjusted P Value
	ZT0 vs. SD0	65.31	2.694 to 127.9	Yes	*	0.0333	A-B
	ZT0 vs. ZT2	-16.12	-79.61 to 47.37	No	ns	0.9983	A-C
	ZT0 vs. SD2	30.79	-31.03 to 92.62	No	ns	0.848	A-D
	ZT0 vs. ZT6	-96.78	-157.2 to -36.32	Yes	****	<0.0001	A-E
	ZT0 vs. SD4	27.07	-33.38 to 87.53	No	ns	0.9142	A-F
	ZT0 vs. ZT4	-45.48	-107.3 to 16.34	No	ns	0.3574	A-G
	ZT0 vs. SD6	-63.43	-126.9 to 0.06174	No	ns	0.0504	A-H
	ZT0 vs. GAB_ZT0	-81.78	-142.2 to -21.32	Yes	**	0.001	A-I
	ZT0 vs. GAB_ZT6	-121.4	-181.2 to -61.50	Yes	****	<0.0001	A-J
	SD0 vs. ZT2	-81.42	-141.9 to -20.99	Yes	**	0.0011	B-C
	SD0 vs. SD2	-34.51	-93.19 to 24.16	No	ns	0.6785	B-D
	SD0 vs. ZT6	-162.1	-219.3 to -104.9	Yes	****	<0.0001	B-E
	SD0 vs. SD4	-38.24	-95.47 to 19.00	No	ns	0.5008	B-F
	SD0 vs. ZT4	-110.8	-169.5 to -52.12	Yes	****	<0.0001	B-G
	SD0 vs. SD6	-128.7	-189.2 to -68.31	Yes	****	<0.0001	B-H
	SD0 vs. GAB_ZT0	-147.1	-204.3 to -89.85	Yes	****	<0.0001	B-I
	SD0 vs. GAB_ZT6	-186.7	-243.3 to -130.1	Yes	****	<0.0001	B-J
	ZT2 vs. SD2	46.91	-12.70 to 106.5	No	ns	0.2639	C-D
	ZT2 vs. ZT6	-80.66	-138.9 to -22.47	Yes	***	0.0007	C-E
	ZT2 vs. SD4	43.19	-15.00 to 101.4	No	ns	0.3447	C-F
	ZT2 vs. ZT4	-29.37	-88.98 to 30.24	No	ns	0.8562	C-G
	ZT2 vs. SD6	-47.31	-108.6 to 14.02	No	ns	0.2907	C-H
	ZT2 vs. GAB_ZT0	-65.66	-123.9 to -7.473	Yes	*	0.014	C-I
	ZT2 vs. GAB_ZT6	-105.2	-162.8 to -47.67	Yes	****	<0.0001	C-J
	SD2 vs. ZT6	-127.6	-183.9 to -71.21	Yes	****	<0.0001	D-E
	SD2 vs. SD4	-3.722	-60.09 to 52.64	No	ns	>0.9999	D-F
	SD2 vs. ZT4	-76.28	-134.1 to -18.45	Yes	**	0.0015	D-G
	SD2 vs. SD6	-94.22	-153.8 to -34.61	Yes	****	<0.0001	D-H
	SD2 vs. GAB_ZT0	-112.6	-168.9 to -56.21	Yes	****	<0.0001	D-I
	SD2 vs. GAB_ZT6	-152.2	-207.9 to -96.42	Yes	****	<0.0001	D-J
	ZT6 vs. SD4	123.9	68.99 to 178.7	Yes	****	<0.0001	E-F
	ZT6 vs. ZT4	51.29	-5.071 to 107.7	No	ns	0.1087	E-G
	ZT6 vs. SD6	33.35	-24.84 to 91.54	No	ns	0.7104	E-H
	ZT6 vs. GAB_ZT0	15	-39.86 to 69.86	No	ns	0.997	E-I
	ZT6 vs. GAB_ZT6	-24.58	-78.78 to 29.63	No	ns	0.9079	E-J
	SD4 vs. ZT4	-72.56	-128.9 to -16.19	Yes	**	0.0023	F-G
	SD4 vs. SD6	-90.5	-148.7 to -32.31	Yes	****	<0.0001	F-H
	SD4 vs. GAB_ZT0	-108.9	-163.7 to -53.99	Yes	****	<0.0001	F-I
	SD4 vs. GAB_ZT6	-148.4	-202.6 to -94.22	Yes	****	<0.0001	F-J
	ZT4 vs. SD6	-17.94	-77.55 to 41.66	No	ns	0.9938	G-H
	ZT4 vs. GAB_ZT0	-36.29	-92.66 to 20.07	No	ns	0.555	G-I
	ZT4 vs. GAB_ZT6	-75.87	-131.6 to -20.15	Yes	***	0.0009	G-J
	SD6 vs. GAB_ZT0	-18.35	-76.54 to 39.84	No	ns	0.9913	H-I
	SD6 vs. GAB_ZT6	-57.93	-115.5 to -0.3578	Yes	*	0.0472	H-J
	GAB_ZT0 vs. GAB_ZT6	-39.58	-93.78 to 14.63	No	ns	0.3684	I-J
Fig.1j	Tukey's multiple comparisons test	Mean Diff.	95.00% CI of diff.	Below threshold?	Summary	Adjusted P Value
	CantonS_18`C vs. CantonS_30`C	-40.8	-93.46 to 11.86	No	ns	0.2579	A-B
	CantonS_18`C vs. C584_18`C	21.03	-32.55 to 74.62	No	ns	0.9288	A-C
	CantonS_18`C vs. C584_30`C	75.77	23.11 to 128.4	Yes	***	0.0005	A-D
	CantonS_18`C vs. R23E10_18`C	49.03	1.358 to 96.69	Yes	*	0.039	A-E
	CantonS_18`C vs. R23E10_30`C	-72.96	-120.3 to -25.63	Yes	***	0.0001	A-F
	CantonS_18`C vs. TH_18`C	40.99	-5.197 to 87.17	No	ns	0.1222	A-G
	CantonS_18`C vs. TH_30`C	104.6	58.37 to 150.7	Yes	****	<0.0001	A-H
	CantonS_30`C vs. C584_18`C	61.83	10.27 to 113.4	Yes	**	0.0075	B-C
	CantonS_30`C vs. C584_30`C	116.6	65.98 to 167.2	Yes	****	<0.0001	B-D
	CantonS_30`C vs. R23E10_18`C	89.82	44.45 to 135.2	Yes	****	<0.0001	B-E
	CantonS_30`C vs. R23E10_30`C	-32.16	-77.18 to 12.86	No	ns	0.3598	B-F
	CantonS_30`C vs. TH_18`C	81.79	37.97 to 125.6	Yes	****	<0.0001	B-G
	CantonS_30`C vs. TH_30`C	145.4	101.5 to 189.2	Yes	****	<0.0001	B-H
	C584_18`C vs. C584_30`C	54.74	3.184 to 106.3	Yes	*	0.0289	C-D
	C584_18`C vs. R23E10_18`C	27.99	-18.45 to 74.44	No	ns	0.5851	C-E
	C584_18`C vs. R23E10_30`C	-93.99	-140.1 to -47.89	Yes	****	<0.0001	C-F
	C584_18`C vs. TH_18`C	19.96	-24.97 to 64.88	No	ns	0.8711	C-G
	C584_18`C vs. TH_30`C	83.53	38.60 to 128.5	Yes	****	<0.0001	C-H
	C584_30`C vs. R23E10_18`C	-26.75	-72.12 to 18.63	No	ns	0.6126	D-E
	C584_30`C vs. R23E10_30`C	-148.7	-193.7 to -103.7	Yes	****	<0.0001	D-F
	C584_30`C vs. TH_18`C	-34.79	-78.60 to 9.030	No	ns	0.2297	D-G
	C584_30`C vs. TH_30`C	28.79	-15.03 to 72.60	No	ns	0.472	D-H
	R23E10_18`C vs. R23E10_30`C	-122	-161.0 to -82.92	Yes	****	<0.0001	E-F
	R23E10_18`C vs. TH_18`C	-8.037	-45.71 to 29.63	No	ns	0.9979	E-G
	R23E10_18`C vs. TH_30`C	55.53	17.86 to 93.20	Yes	***	0.0003	E-H
	R23E10_30`C vs. TH_18`C	113.9	76.71 to 151.2	Yes	****	<0.0001	F-G
	R23E10_30`C vs. TH_30`C	177.5	140.3 to 214.8	Yes	****	<0.0001	F-H
	TH_18`C vs. TH_30`C	63.57	27.80 to 99.35	Yes	****	<0.0001	G-H

## Sheet: Figure 2
Fig.2b	Male Daytime sleep	P value	Exact or approximate P value?	P value summary	Significantly different (P < 0.05)?	One- or two-tailed P value?	Sum of ranks in column A,B	Mann-Whitney U
		<0.0001	Exact	****	Yes	Two-tailed	1536 , 544	16
	Male Nighttime sleep	P value	Exact or approximate P value?	P value summary	Significantly different (P < 0.05)?	One- or two-tailed P value?	Sum of ranks in column A,B	Mann-Whitney U
		<0.0001	Exact	****	Yes	Two-tailed	1522 , 558	30
	Male mean activity counts	P value	Exact or approximate P value?	P value summary	Significantly different (P < 0.05)?	One- or two-tailed P value?	Sum of ranks in column A,B	Mann-Whitney U
		0.0068	Exact	**	Yes	Two-tailed	840 , 1240	312
	Male sleep bout length	P value	Exact or approximate P value?	P value summary	Significantly different (P < 0.05)?	One- or two-tailed P value?	Sum of ranks in column A,B	Mann-Whitney U
		<0.0001	Exact	****	Yes	Two-tailed	1446 , 570	42
	Male Number of sleep bouts	P value	Exact or approximate P value?	P value summary	Significantly different (P < 0.05)?	One- or two-tailed P value?	Sum of ranks in column A,B	Mann-Whitney U
		<0.0001	Exact	****	Yes	Two-tailed	659.5 , 1421	131.5
	Female Daytime sleep	P value	Exact or approximate P value?	P value summary	Significantly different (P < 0.05)?	One- or two-tailed P value?	Sum of ranks in column A,B	Mann-Whitney U
		<0.0001	Exact	****	Yes	Two-tailed	1485 , 468	3
	Female Nighttime sleep	P value	Exact or approximate P value?	P value summary	Significantly different (P < 0.05)?	One- or two-tailed P value?	Sum of ranks in column A,B	Mann-Whitney U
		0.0002	Exact	***	Yes	Two-tailed	1263 , 690	225
	Female mean activity counts	P value	Exact or approximate P value?	P value summary	Significantly different (P < 0.05)?	One- or two-tailed P value?	Sum of ranks in column A,B	Mann-Whitney U
		0.0002	Exact	***	Yes	Two-tailed	1263 , 690	225
	Female sleep bout length	P value	Exact or approximate P value?	P value summary	Significantly different (P < 0.05)?	One- or two-tailed P value?	Sum of ranks in column A,B	Mann-Whitney U
		<0.0001	Exact	****	Yes	Two-tailed	1306 , 585	150
	Female Number of sleep bouts	P value	Exact or approximate P value?	P value summary	Significantly different (P < 0.05)?	One- or two-tailed P value?	Sum of ranks in column A,B	Mann-Whitney U
		0.0002	Exact	***	Yes	Two-tailed	748 , 1205	220
Fig.2c	Male Daytime sleep	Tukey's multiple comparisons test	Mean Diff.	95.00% CI of diff.	Below threshold?	Summary	Adjusted P Value
		CantonS vs. eater1	342.5	242.1 to 442.9	Yes	****	<0.0001	A-B
		CantonS vs. HmlΔ>GFP/+	-13.87	-115.9 to 88.19	No	ns	0.9999	A-C
		CantonS vs. UAS-eater/+	-32.44	-132.9 to 68.01	No	ns	0.9741	A-D
		CantonS vs. HmlΔ>GFP/+; eater1	130.9	30.49 to 231.4	Yes	**	0.0025	A-E
		CantonS vs. UAS-eater/+; eater1	185.9	83.81 to 287.9	Yes	****	<0.0001	A-F
		CantonS vs. HmlΔ>GFP/+, UAS-eater/+	89.13	-12.92 to 191.2	No	ns	0.1343	A-G
		CantonS vs. HmlΔ>GFP, UAS-eater; eater1	-46.25	-146.7 to 54.19	No	ns	0.8456	A-H
		eater1 vs. HmlΔ>GFP/+	-356.4	-456.8 to -255.9	Yes	****	<0.0001	B-C
		eater1 vs. UAS-eater/+	-374.9	-473.7 to -276.1	Yes	****	<0.0001	B-D
		eater1 vs. HmlΔ>GFP/+; eater1	-211.6	-310.4 to -112.8	Yes	****	<0.0001	B-E
		eater1 vs. UAS-eater/+; eater1	-156.6	-257.1 to -56.19	Yes	***	0.0001	B-F
		eater1 vs. HmlΔ>GFP/+, UAS-eater/+	-253.4	-353.8 to -152.9	Yes	****	<0.0001	B-G
		eater1 vs. HmlΔ>GFP, UAS-eater; eater1	-388.8	-487.6 to -289.9	Yes	****	<0.0001	B-H
		HmlΔ>GFP/+ vs. UAS-eater/+	-18.57	-119.0 to 81.87	No	ns	0.9991	C-D
		HmlΔ>GFP/+ vs. HmlΔ>GFP/+; eater1	144.8	44.36 to 245.2	Yes	***	0.0005	C-E
		HmlΔ>GFP/+ vs. UAS-eater/+; eater1	199.7	97.68 to 301.8	Yes	****	<0.0001	C-F
		HmlΔ>GFP/+ vs. HmlΔ>GFP/+, UAS-eater/+	103	0.9480 to 205.1	Yes	*	0.0462	C-G
		HmlΔ>GFP/+ vs. HmlΔ>GFP, UAS-eater; eater1	-32.38	-132.8 to 68.06	No	ns	0.9743	C-H
		UAS-eater/+ vs. HmlΔ>GFP/+; eater1	163.4	64.56 to 262.2	Yes	****	<0.0001	D-E
		UAS-eater/+ vs. UAS-eater/+; eater1	218.3	117.9 to 318.7	Yes	****	<0.0001	D-F
		UAS-eater/+ vs. HmlΔ>GFP/+, UAS-eater/+	121.6	21.13 to 222.0	Yes	**	0.0069	D-G
		UAS-eater/+ vs. HmlΔ>GFP, UAS-eater; eater1	-13.81	-112.6 to 85.00	No	ns	0.9999	D-H
		HmlΔ>GFP/+; eater1 vs. UAS-eater/+; eater1	54.93	-45.52 to 155.4	No	ns	0.6948	E-F
		HmlΔ>GFP/+; eater1 vs. HmlΔ>GFP/+, UAS-eater/+	-41.8	-142.2 to 58.64	No	ns	0.9028	E-G
		HmlΔ>GFP/+; eater1 vs. HmlΔ>GFP, UAS-eater; eater1	-177.2	-276.0 to -78.38	Yes	****	<0.0001	E-H
		UAS-eater/+; eater1 vs. HmlΔ>GFP/+, UAS-eater/+	-96.73	-198.8 to 5.319	No	ns	0.0767	F-G
		UAS-eater/+; eater1 vs. HmlΔ>GFP, UAS-eater; eater1	-232.1	-332.6 to -131.7	Yes	****	<0.0001	F-H
		HmlΔ>GFP/+, UAS-eater/+ vs. HmlΔ>GFP, UAS-eater; eater1	-135.4	-235.8 to -34.94	Yes	**	0.0015	G-H
	Male Nighttime sleep	Tukey's multiple comparisons test	Mean Diff.	95.00% CI of diff.	Below threshold?	Summary	Adjusted P Value
		CantonS vs. eater1	342.5	242.1 to 442.9	Yes	****	<0.0001	A-B
		CantonS vs. HmlΔ>GFP/+	-13.87	-115.9 to 88.19	No	ns	0.9999	A-C
		CantonS vs. UAS-eater/+	-32.44	-132.9 to 68.01	No	ns	0.9741	A-D
		CantonS vs. HmlΔ>GFP/+; eater1	130.9	30.49 to 231.4	Yes	**	0.0025	A-E
		CantonS vs. UAS-eater/+; eater1	185.9	83.81 to 287.9	Yes	****	<0.0001	A-F
		CantonS vs. HmlΔ>GFP/+, UAS-eater/+	89.13	-12.92 to 191.2	No	ns	0.1343	A-G
		CantonS vs. HmlΔ>GFP, UAS-eater; eater1	-46.25	-146.7 to 54.19	No	ns	0.8456	A-H
		eater1 vs. HmlΔ>GFP/+	-356.4	-456.8 to -255.9	Yes	****	<0.0001	B-C
		eater1 vs. UAS-eater/+	-374.9	-473.7 to -276.1	Yes	****	<0.0001	B-D
		eater1 vs. HmlΔ>GFP/+; eater1	-211.6	-310.4 to -112.8	Yes	****	<0.0001	B-E
		eater1 vs. UAS-eater/+; eater1	-156.6	-257.1 to -56.19	Yes	***	0.0001	B-F
		eater1 vs. HmlΔ>GFP/+, UAS-eater/+	-253.4	-353.8 to -152.9	Yes	****	<0.0001	B-G
		eater1 vs. HmlΔ>GFP, UAS-eater; eater1	-388.8	-487.6 to -289.9	Yes	****	<0.0001	B-H
		HmlΔ>GFP/+ vs. UAS-eater/+	-18.57	-119.0 to 81.87	No	ns	0.9991	C-D
		HmlΔ>GFP/+ vs. HmlΔ>GFP/+; eater1	144.8	44.36 to 245.2	Yes	***	0.0005	C-E
		HmlΔ>GFP/+ vs. UAS-eater/+; eater1	199.7	97.68 to 301.8	Yes	****	<0.0001	C-F
		HmlΔ>GFP/+ vs. HmlΔ>GFP/+, UAS-eater/+	103	0.9480 to 205.1	Yes	*	0.0462	C-G
		HmlΔ>GFP/+ vs. HmlΔ>GFP, UAS-eater; eater1	-32.38	-132.8 to 68.06	No	ns	0.9743	C-H
		UAS-eater/+ vs. HmlΔ>GFP/+; eater1	163.4	64.56 to 262.2	Yes	****	<0.0001	D-E
		UAS-eater/+ vs. UAS-eater/+; eater1	218.3	117.9 to 318.7	Yes	****	<0.0001	D-F
		UAS-eater/+ vs. HmlΔ>GFP/+, UAS-eater/+	121.6	21.13 to 222.0	Yes	**	0.0069	D-G
		UAS-eater/+ vs. HmlΔ>GFP, UAS-eater; eater1	-13.81	-112.6 to 85.00	No	ns	0.9999	D-H
		HmlΔ>GFP/+; eater1 vs. UAS-eater/+; eater1	54.93	-45.52 to 155.4	No	ns	0.6948	E-F
		HmlΔ>GFP/+; eater1 vs. HmlΔ>GFP/+, UAS-eater/+	-41.8	-142.2 to 58.64	No	ns	0.9028	E-G
		HmlΔ>GFP/+; eater1 vs. HmlΔ>GFP, UAS-eater; eater1	-177.2	-276.0 to -78.38	Yes	****	<0.0001	E-H
		UAS-eater/+; eater1 vs. HmlΔ>GFP/+, UAS-eater/+	-96.73	-198.8 to 5.319	No	ns	0.0767	F-G
		UAS-eater/+; eater1 vs. HmlΔ>GFP, UAS-eater; eater1	-232.1	-332.6 to -131.7	Yes	****	<0.0001	F-H
		HmlΔ>GFP/+, UAS-eater/+ vs. HmlΔ>GFP, UAS-eater; eater1	-135.4	-235.8 to -34.94	Yes	**	0.0015	G-H
	Female Daytime sleep	Tukey's multiple comparisons test	Mean Diff.	95.00% CI of diff.	Below threshold?	Summary	Adjusted P Value
		CantonS vs. eater1	253.7	166.2 to 341.2	Yes	****	<0.0001	A-B
		CantonS vs. HmlΔ>GFP/+	-52.34	-141.3 to 36.61	No	ns	0.6101	A-C
		CantonS vs. UAS-eater/+	2.396	-86.55 to 91.34	No	ns	>0.9999	A-D
		CantonS vs. HmlΔ>GFP/+; eater1	251.6	162.6 to 340.5	Yes	****	<0.0001	A-E
		CantonS vs. UAS-eater/+; eater1	238.8	149.8 to 327.7	Yes	****	<0.0001	A-F
		CantonS vs. HmlΔ>GFP/+, UAS-eater/+	179.8	92.31 to 267.3	Yes	****	<0.0001	A-G
		CantonS vs. HmlΔ>GFP, UAS-eater; eater1	-54.54	-143.5 to 34.41	No	ns	0.5585	A-H
		eater1 vs. HmlΔ>GFP/+	-306	-395.0 to -217.1	Yes	****	<0.0001	B-C
		eater1 vs. UAS-eater/+	-251.3	-340.2 to -162.3	Yes	****	<0.0001	B-D
		eater1 vs. HmlΔ>GFP/+; eater1	-2.092	-91.04 to 86.85	No	ns	>0.9999	B-E
		eater1 vs. UAS-eater/+; eater1	-14.89	-103.8 to 74.05	No	ns	0.9996	B-F
		eater1 vs. HmlΔ>GFP/+, UAS-eater/+	-73.88	-161.4 to 13.63	No	ns	0.1642	B-G
		eater1 vs. HmlΔ>GFP, UAS-eater; eater1	-308.2	-397.2 to -219.3	Yes	****	<0.0001	B-H
		HmlΔ>GFP/+ vs. UAS-eater/+	54.73	-35.64 to 145.1	No	ns	0.5741	C-D
		HmlΔ>GFP/+ vs. HmlΔ>GFP/+; eater1	303.9	213.6 to 394.3	Yes	****	<0.0001	C-E
		HmlΔ>GFP/+ vs. UAS-eater/+; eater1	291.1	200.8 to 381.5	Yes	****	<0.0001	C-F
		HmlΔ>GFP/+ vs. HmlΔ>GFP/+, UAS-eater/+	232.2	143.2 to 321.1	Yes	****	<0.0001	C-G
		HmlΔ>GFP/+ vs. HmlΔ>GFP, UAS-eater; eater1	-2.2	-92.57 to 88.17	No	ns	>0.9999	C-H
		UAS-eater/+ vs. HmlΔ>GFP/+; eater1	249.2	158.8 to 339.6	Yes	****	<0.0001	D-E
		UAS-eater/+ vs. UAS-eater/+; eater1	236.4	146.0 to 326.8	Yes	****	<0.0001	D-F
		UAS-eater/+ vs. HmlΔ>GFP/+, UAS-eater/+	177.4	88.47 to 266.4	Yes	****	<0.0001	D-G
		UAS-eater/+ vs. HmlΔ>GFP, UAS-eater; eater1	-56.93	-147.3 to 33.44	No	ns	0.5232	D-H
		HmlΔ>GFP/+; eater1 vs. UAS-eater/+; eater1	-12.8	-103.2 to 77.57	No	ns	0.9999	E-F
		HmlΔ>GFP/+; eater1 vs. HmlΔ>GFP/+, UAS-eater/+	-71.78	-160.7 to 17.16	No	ns	0.2095	E-G
		HmlΔ>GFP/+; eater1 vs. HmlΔ>GFP, UAS-eater; eater1	-306.1	-396.5 to -215.8	Yes	****	<0.0001	E-H
		UAS-eater/+; eater1 vs. HmlΔ>GFP/+, UAS-eater/+	-58.98	-147.9 to 29.96	No	ns	0.4552	F-G
		UAS-eater/+; eater1 vs. HmlΔ>GFP, UAS-eater; eater1	-293.3	-383.7 to -203.0	Yes	****	<0.0001	F-H
		HmlΔ>GFP/+, UAS-eater/+ vs. HmlΔ>GFP, UAS-eater; eater1	-234.4	-323.3 to -145.4	Yes	****	<0.0001	G-H
	Female Nighttime sleep	Tukey's multiple comparisons test	Mean Diff.	95.00% CI of diff.	Below threshold?	Summary	Adjusted P Value
		CantonS vs. eater1	300	208.9 to 391.1	Yes	****	<0.0001	A-B
		CantonS vs. HmlΔ>GFP/+	42.44	-50.20 to 135.1	No	ns	0.8489	A-C
		CantonS vs. UAS-eater/+	35.1	-57.54 to 127.7	No	ns	0.9388	A-D
		CantonS vs. HmlΔ>GFP/+; eater1	273	180.3 to 365.6	Yes	****	<0.0001	A-E
		CantonS vs. UAS-eater/+; eater1	188.6	95.93 to 281.2	Yes	****	<0.0001	A-F
		CantonS vs. HmlΔ>GFP/+, UAS-eater/+	83.31	-7.822 to 174.4	No	ns	0.0995	A-G
		CantonS vs. HmlΔ>GFP, UAS-eater; eater1	12.44	-80.20 to 105.1	No	ns	0.9999	A-H
		eater1 vs. HmlΔ>GFP/+	-257.6	-350.2 to -164.9	Yes	****	<0.0001	B-C
		eater1 vs. UAS-eater/+	-264.9	-357.5 to -172.3	Yes	****	<0.0001	B-D
		eater1 vs. HmlΔ>GFP/+; eater1	-27.03	-119.7 to 65.61	No	ns	0.9854	B-E
		eater1 vs. UAS-eater/+; eater1	-111.4	-204.1 to -18.79	Yes	**	0.0074	B-F
		eater1 vs. HmlΔ>GFP/+, UAS-eater/+	-216.7	-307.8 to -125.6	Yes	****	<0.0001	B-G
		eater1 vs. HmlΔ>GFP, UAS-eater; eater1	-287.6	-380.2 to -194.9	Yes	****	<0.0001	B-H
		HmlΔ>GFP/+ vs. UAS-eater/+	-7.333	-101.5 to 86.79	No	ns	>0.9999	C-D
		HmlΔ>GFP/+ vs. HmlΔ>GFP/+; eater1	230.5	136.4 to 324.7	Yes	****	<0.0001	C-E
		HmlΔ>GFP/+ vs. UAS-eater/+; eater1	146.1	52.01 to 240.3	Yes	***	0.0001	C-F
		HmlΔ>GFP/+ vs. HmlΔ>GFP/+, UAS-eater/+	40.88	-51.77 to 133.5	No	ns	0.8722	C-G
		HmlΔ>GFP/+ vs. HmlΔ>GFP, UAS-eater; eater1	-30	-124.1 to 64.12	No	ns	0.9759	C-H
		UAS-eater/+ vs. HmlΔ>GFP/+; eater1	237.9	143.7 to 332.0	Yes	****	<0.0001	D-E
		UAS-eater/+ vs. UAS-eater/+; eater1	153.5	59.34 to 247.6	Yes	****	<0.0001	D-F
		UAS-eater/+ vs. HmlΔ>GFP/+, UAS-eater/+	48.21	-44.43 to 140.8	No	ns	0.7454	D-G
		UAS-eater/+ vs. HmlΔ>GFP, UAS-eater; eater1	-22.67	-116.8 to 71.46	No	ns	0.9954	D-H
		HmlΔ>GFP/+; eater1 vs. UAS-eater/+; eater1	-84.4	-178.5 to 9.724	No	ns	0.1134	E-F
		HmlΔ>GFP/+; eater1 vs. HmlΔ>GFP/+, UAS-eater/+	-189.7	-282.3 to -97.02	Yes	****	<0.0001	E-G
		HmlΔ>GFP/+; eater1 vs. HmlΔ>GFP, UAS-eater; eater1	-260.5	-354.7 to -166.4	Yes	****	<0.0001	E-H
		UAS-eater/+; eater1 vs. HmlΔ>GFP/+, UAS-eater/+	-105.3	-197.9 to -12.62	Yes	*	0.0144	F-G
		UAS-eater/+; eater1 vs. HmlΔ>GFP, UAS-eater; eater1	-176.1	-270.3 to -82.01	Yes	****	<0.0001	F-H
		HmlΔ>GFP/+, UAS-eater/+ vs. HmlΔ>GFP, UAS-eater; eater1	-70.88	-163.5 to 21.77	No	ns	0.2702	G-H
Fig.2d	Male CantonS	P value	P value summary	Significantly different (P < 0.05)?	One- or two-tailed P value?	t, df	Number of pairs	Paired t test
		<0.0001	****	Yes	Two-tailed	t=7.820, df=14	15
	Male eater1	P value	P value summary	Significantly different (P < 0.05)?	One- or two-tailed P value?	t, df	Number of pairs	Paired t test
		0.0036	**	Yes	Two-tailed	t=3.441, df=15	16
	Male HmlΔ>eater; eater1	P value	P value summary	Significantly different (P < 0.05)?	One- or two-tailed P value?	t, df	Number of pairs	Paired t test
		<0.0001	****	Yes	Two-tailed	t=6.481, df=15	16
	Female CantonS	P value	P value summary	Significantly different (P < 0.05)?	One- or two-tailed P value?	t, df	Number of pairs	Paired t test
		<0.0001	****	Yes	Two-tailed	t=13.29, df=15	16
	Female eater1	P value	P value summary	Significantly different (P < 0.05)?	One- or two-tailed P value?	t, df	Number of pairs	Paired t test
		<0.0001	****	Yes	Two-tailed	t=7.792, df=14	15
	Female HmlΔ>eater; eater1	P value	P value summary	Significantly different (P < 0.05)?	One- or two-tailed P value?	t, df	Number of pairs	Paired t test
		<0.0001	****	Yes	Two-tailed	t=8.390, df=14	15
Fig.2e	Male Rebound Sleep	Tukey's multiple comparisons test	Mean Diff.	95.00% CI of diff.	Below threshold?	Summary	Adjusted P Value
		CantonS vs. eater1	16.13	0.8513 to 31.41	Yes	*	0.0365	A-B
		CantonS vs. HmlΔ>eater; eater1	7.585	-7.695 to 22.87	No	ns	0.4572	A-C
		eater1 vs. HmlΔ>eater; eater1	-8.547	-23.58 to 6.486	No	ns	0.3605	B-C
	Female Rebound Sleep	Tukey's multiple comparisons test	Mean Diff.	95.00% CI of diff.	Below threshold?	Summary	Adjusted P Value
		CantonS vs. eater1	-1.119	-15.87 to 13.63	No	ns	0.9815	A-B
		CantonS vs. HmlΔ>eater; eater1	6.791	-7.956 to 21.54	No	ns	0.5085	A-C
		eater1 vs. HmlΔ>eater; eater1	7.91	-7.073 to 22.89	No	ns	0.4131	B-C

## Sheet: Figure 3
Fig.3c	Tukey's multiple comparisons test	Mean Diff.	95.00% CI of diff.	Below threshold?	Summary	Adjusted P Value
	Canton S_HC vs. Canton S_PBS	17.4	-43.75 to 78.56	No	ns	0.9884	A-B
	Canton S_HC vs. Canton S_WT	10.95	-50.21 to 72.11	No	ns	0.9994	A-C
	Canton S_HC vs. Canton S_eater1	6.026	-56.70 to 68.75	No	ns	>0.9999	A-D
	Canton S_HC vs. eater1_HC	188.1	126.5 to 249.8	Yes	****	<0.0001	A-E
	Canton S_HC vs. eater1_PBS	126.7	64.48 to 188.8	Yes	****	<0.0001	A-F
	Canton S_HC vs. eater1_WT	35.45	-26.72 to 97.62	No	ns	0.6583	A-G
	Canton S_HC vs. eater1_eater1	97.37	36.67 to 158.1	Yes	****	<0.0001	A-H
	Canton S_PBS vs. Canton S_WT	-6.452	-66.58 to 53.68	No	ns	>0.9999	B-C
	Canton S_PBS vs. Canton S_eater1	-11.38	-73.10 to 50.34	No	ns	0.9992	B-D
	Canton S_PBS vs. eater1_HC	170.7	110.1 to 231.3	Yes	****	<0.0001	B-E
	Canton S_PBS vs. eater1_PBS	109.3	48.09 to 170.4	Yes	****	<0.0001	B-F
	Canton S_PBS vs. eater1_WT	18.04	-43.12 to 79.20	No	ns	0.9856	B-G
	Canton S_WT vs. eater1_eater1	79.96	20.30 to 139.6	Yes	**	0.0015	B-H
	Canton S_Hml vs. Canton S_eater1	-4.927	-66.65 to 56.79	No	ns	>0.9999	C-D
	Canton S_WT vs. eater1_HC	177.2	116.5 to 237.8	Yes	****	<0.0001	C-E
	Canton S_WT vs. eater1_PBS	115.7	54.54 to 176.9	Yes	****	<0.0001	C-F
	Canton S_WT vs. eater1_WT	24.49	-36.66 to 85.65	No	ns	0.9238	C-G
	Canton S_WT vs. eater1_eater1	86.42	26.76 to 146.1	Yes	***	0.0004	C-H
	Canton S_eater1 vs. eater1_HC	182.1	119.9 to 244.3	Yes	****	<0.0001	D-E
	Canton S_eater1 vs. eater1_PBS	120.6	57.91 to 183.4	Yes	****	<0.0001	D-F
	Canton S_eater1 vs. eater1_WT	29.42	-33.30 to 92.15	No	ns	0.8401	D-G
	Canton S_eater1 vs. eater1_eater1	91.34	30.08 to 152.6	Yes	***	0.0002	D-H
	eater1_HC vs. eater1_PBS	-61.45	-123.1 to 0.1964	No	ns	0.0514	E-F
	eater1_HC vs. eater1_WT	-152.7	-214.3 to -91.01	Yes	****	<0.0001	E-G
	eater1_HC vs. eater1_eater1	-90.74	-150.9 to -30.58	Yes	***	0.0002	E-H
	eater1_WT vs. eater1_WT	-91.21	-153.4 to -29.04	Yes	***	0.0003	F-G
	eater1_WT vs. eater1_eater1	-29.29	-89.98 to 31.41	No	ns	0.8196	F-H
	eater1_WT vs. eater1_eater1	61.92	1.225 to 122.6	Yes	*	0.0419	G-H

## Sheet: Figure 4
Fig.4b	Tukey's multiple comparisons test	Mean Diff.	95.00% CI of diff.	Below threshold?	Summary	Adjusted P Value
	CantonS vs. CantonS+Gaboxadol	-74.88	-116.7 to -33.04	Yes	****	<0.0001	A-B
	CantonS vs. eater RNAi	43.83	8.751 to 78.91	Yes	**	0.008	A-C
	CantonS vs. eater RNAi_Gaboxadol	-72.93	-113.4 to -32.48	Yes	****	<0.0001	A-D
	CantonS+Gaboxadol vs. eater RNAi	118.7	76.65 to 160.8	Yes	****	<0.0001	B-C
	CantonS+Gaboxadol vs. eater RNAi_Gaboxadol	1.95	-44.69 to 48.59	No	ns	0.9995	B-D
	eater RNAi vs. eater RNAi_Gaboxadol	-116.8	-157.4 to -76.08	Yes	****	<0.0001	C-D
Fig.4d	Tukey's multiple comparisons test	Mean Diff.	95.00% CI of diff.	Below threshold?	Summary	Adjusted P Value
	CantonS vs. eater1	39.7	27.24 to 52.16	Yes	****	<0.0001	A-B
	CantonS vs. eater1, UAS-eater	-6.636	-18.96 to 5.689	No	ns	0.4058	A-C
	eater1 vs. eater1, UAS-eater	-46.34	-58.92 to -33.75	Yes	****	<0.0001	B-C
Fig.4f	Tukey's multiple comparisons test	Mean Diff.	95.00% CI of diff.	Below threshold?	Summary	Adjusted P Value
	CantonS vs. eater1	-0.2208	-0.3795 to -0.06199	Yes	**	0.0043	A-B
	CantonS vs. UAS-eater/+; eater1	-0.04216	-0.2030 to 0.1187	No	ns	0.8017	A-C
	eater1 vs. UAS-eater/+; eater1	0.1786	0.02792 to 0.3293	Yes	*	0.0167	B-C
Fig.4h	P value	P value summary	Significantly different (P < 0.05)?	One- or two-tailed P value?	t, df
	0.0089	**	Yes	Two-tailed	t=2.932, df=18
Fig.4j	P value	Exact or approximate P value?	P value summary	Significantly different (P < 0.05)?	One- or two-tailed P value?	Sum of ranks in column A,B	Mann-Whitney U
	<0.0001	Exact	****	Yes	Two-tailed	440.5 , 120.5	0.5

## Sheet: Figure 5
Fig.5b	P value	Exact or approximate P value?	P value summary	Significantly different (P < 0.05)?	One- or two-tailed P value?	Sum of ranks in column A,B	Mann-Whitney U
	<0.0001	Exact	****	Yes	Two-tailed	1333 , 497	32
Fig.5d	P value	Exact or approximate P value?	P value summary	Significantly different (P < 0.05)?	One- or two-tailed P value?	Sum of ranks in column A,B	Mann-Whitney U
	0.0079	Exact	**	Yes	Two-tailed	15 , 40	0
Fig.5e	P value	Exact or approximate P value?	P value summary	Significantly different (P < 0.05)?	One- or two-tailed P value?	Sum of ranks in column A,B	Mann-Whitney U
	0.0286	Exact	*	Yes	Two-tailed	10 , 26	0
Fig.5g (PGC1a)	P value	P value summary	Significantly different (P < 0.05)?	One- or two-tailed P value?	t, df
	0.0199	*	Yes	Two-tailed	t=3.146, df=6
Fig.5g (DRP1)	P value	P value summary	Significantly different (P < 0.05)?	One- or two-tailed P value?	t, df
	0.0005	***	Yes	Two-tailed	t=6.790, df=6
Fig.5h	P value	P value summary	Significantly different (P < 0.05)?	One- or two-tailed P value?	t, df
	0.0301	*	Yes	Two-tailed	t=2.413, df=14
Fig.5j	Tukey's multiple comparisons test	Mean Diff.	95.00% CI of diff.	Below threshold?	Summary	Adjusted P Value
	CantonS vs. CantonS+NAM	43.71	-62.78 to 150.2	No	ns	0.7087	A-B
	CantonS vs. eater1	505.1	396.9 to 613.3	Yes	****	<0.0001	A-C
	CantonS vs. eater1+NAM	293.3	185.1 to 401.5	Yes	****	<0.0001	A-D
	CantonS+NAM vs. eater1	461.4	354.0 to 568.8	Yes	****	<0.0001	B-C
	CantonS+NAM vs. eater1+NAM	249.6	142.2 to 357.0	Yes	****	<0.0001	B-D
	eater1 vs. eater1+NAM	-211.8	-320.9 to -102.7	Yes	****	<0.0001	C-D
Fig.5l	P value	Exact or approximate P value?	P value summary	Significantly different (P < 0.05)?	One- or two-tailed P value?	Sum of ranks in column A,B	Mann-Whitney U
	0.001	Exact	**	Yes	Two-tailed	214 , 452	61

## Sheet: Figure 6
Fig.6a (STM)	P value	P value summary	Significantly different (P < 0.05)?	One- or two-tailed P value?	t, df
	0.0056	**	Yes	Two-tailed	t=3.364, df=12
Fig.6a (LTM)	P value	P value summary	Significantly different (P < 0.05)?	One- or two-tailed P value?	t, df
	0.0011	**	Yes	Two-tailed	t=4.263, df=12
Fig.6b (STM)	Tukey's multiple comparisons test	Mean diff.	95.00% CI of diff.	Below threshold?	Summary	Adjusted P Value
	CantonS vs. eater1	0.338	0.06008 to 0.6159	Yes	*	0.0134	A-B
	CantonS vs. CantonS+Gaboxadol	-0.05866	-0.3265 to 0.2091	No	ns	0.9284	A-C
	CantonS vs. eater1+Gaboxadol	-0.009025	-0.2768 to 0.2588	No	ns	0.9997	A-D
	eater1 vs. CantonS+Gaboxadol	-0.3967	-0.6645 to -0.1289	Yes	**	0.0024	B-C
	eater1 vs. eater1+Gaboxadol	-0.347	-0.6148 to -0.07921	Yes	**	0.0081	B-D
	CantonS+Gaboxadol vs. eater1+Gaboxadol	0.04964	-0.2077 to 0.3069	No	ns	0.9494	C-D
Fig.6b (LTM)	Tukey's multiple comparisons test	Mean diff.	95.00% CI of diff.	Below threshold?	Summary	Adjusted P Value
	CantonS vs. eater1	0.4485	0.01073 to 0.8863	Yes	*	0.0433	A-B
	CantonS vs. CantonS+Gaboxadol	0.002179	-0.4197 to 0.4241	No	ns	>0.9999	A-C
	CantonS vs. eater1+Gaboxadol	0.2975	-0.1244 to 0.7193	No	ns	0.234	A-D
	eater1 vs. CantonS+Gaboxadol	-0.4463	-0.8682 to -0.02447	Yes	*	0.0355	B-C
	eater1 vs. eater1+Gaboxadol	-0.1511	-0.5729 to 0.2708	No	ns	0.7541	B-D
	CantonS+Gaboxadol vs. eater1+Gaboxadol	0.2953	-0.1100 to 0.7006	No	ns	0.2101	C-D
Fig.6c	Chi square	df	P value	P value summary	Are the survival curves sig different?
	3.846	1	0.0499	*	Yes

## Sheet: Extended Figure 2
Extended Data Fig.2b	Male Daytime sleep	Tukey's multiple comparisons test	Mean Diff.	95.00% CI of diff.	Below threshold?	Summary	Adjusted P Value
		HmlΔ>GFP+ vs. HmlΔ>eater RNAi	181.4	128.6 to 234.3	Yes	****	<0.0001	A-B
		HmlΔ>GFP+ vs. eater RNAi/+	108.7	55.85 to 161.6	Yes	****	<0.0001	A-C
		HmlΔ>eater RNAi vs. eater RNAi/+	-72.71	-125.6 to -19.85	Yes	**	0.0042	B-C
	Male Nighttime sleep	Tukey's multiple comparisons test	Mean Diff.	95.00% CI of diff.	Below threshold?	Summary	Adjusted P Value
		HmlΔ>GFP+ vs. HmlΔ>eater RNAi	83.26	44.54 to 122.0	Yes	****	<0.0001	A-B
		HmlΔ>GFP+ vs. eater RNAi/+	30.61	-7.805 to 69.02	No	ns	0.1449	A-C
		HmlΔ>eater RNAi vs. eater RNAi/+	-52.65	-91.06 to -14.24	Yes	**	0.0044	B-C
	Female Daytime sleep	Tukey's multiple comparisons test	Mean Diff.	95.00% CI of diff.	Below threshold?	Summary	Adjusted P Value
		HmlΔ>GFP+ vs. HmlΔ>eater RNAi	197.5	152.9 to 242.2	Yes	****	<0.0001	A-B
		HmlΔ>GFP+ vs. eater RNAi/+	152.6	104.4 to 200.8	Yes	****	<0.0001	A-C
		HmlΔ>eater RNAi vs. eater RNAi/+	-44.93	-93.14 to 3.286	No	ns	0.0731	B-C
	Female Nighttime sleep	Tukey's multiple comparisons test	Mean Diff.	95.00% CI of diff.	Below threshold?	Summary	Adjusted P Value
		HmlΔ>GFP+ vs. HmlΔ>eater RNAi	148.7	108.7 to 188.7	Yes	****	<0.0001	A-B
		HmlΔ>GFP+ vs. eater RNAi/+	45.9	5.562 to 86.23	Yes	*	0.0216	A-C
		HmlΔ>eater RNAi vs. eater RNAi/+	-102.8	-143.2 to -62.49	Yes	****	<0.0001	B-C
Extended Data Fig.2c	Male total sleep	Tukey's multiple comparisons test	Mean Diff.	95.00% CI of diff.	Below threshold?	Summary	Adjusted P Value
		Srp-Gal4/+ vs. Srp>eater RNAi	209.1	116.9 to 301.3	Yes	****	<0.0001	A-B
		Srp-Gal4/+ vs. eater RNAi/+	12.49	-79.75 to 104.7	No	ns	0.9422	A-C
		Srp>eater RNAi vs. eater RNAi/+	-196.6	-284.0 to -109.3	Yes	****	<0.0001	B-C
	Female total sleep	Tukey's multiple comparisons test	Mean Diff.	95.00% CI of diff.	Below threshold?	Summary	Adjusted P Value
		Srp-Gal4/+ vs. Srp>eater RNAi	146.3	41.85 to 250.7	Yes	**	0.004	A-B
		Srp-Gal4/+ vs. eater RNAi/+	25.63	-78.78 to 130.0	No	ns	0.8236	A-C
		Srp>eater RNAi vs. eater RNAi/+	-120.6	-225.0 to -16.22	Yes	*	0.0201	B-C
Extended Data Fig.2d	Male total sleep	Tukey's multiple comparisons test	Mean Diff.	95.00% CI of diff.	Below threshold?	Summary	Adjusted P Value
		Canton S vs. eater1	219.6	109.1 to 330.0	Yes	****	<0.0001	A-B
		Canton S vs. eater1/+	139.8	29.35 to 250.3	Yes	*	0.01	A-C
		eater1 vs. eater1/+	-79.75	-190.2 to 30.71	No	ns	0.1982	B-C
	Female total sleep	Tukey's multiple comparisons test	Mean Diff.	95.00% CI of diff.	Below threshold?	Summary	Adjusted P Value
		Canton S vs. eater1	240.2	121.3 to 359.0	Yes	****	<0.0001	A-B
		Canton S vs. eater1/+	19.73	-99.16 to 138.6	No	ns	0.9148	A-C
		eater1 vs. eater1/+	-220.4	-337.4 to -103.5	Yes	***	0.0001	B-C
Extended Data Fig.2e	Male total sleep	Tukey's multiple comparisons test	Mean Diff.	95.00% CI of diff.	Below threshold?	Summary	Adjusted P Value
		CantonS vs. eater1	496.1	357.6 to 634.6	Yes	****	<0.0001	A-B
		CantonS vs. HmlΔ>GFP+	120.6	-15.64 to 256.9	No	ns	0.1235	A-C
		CantonS vs. UAS-h.MEGF11/+	108.9	-27.33 to 245.2	No	ns	0.2201	A-D
		CantonS vs. HmlΔ>GFP/+; eater1	289.6	153.3 to 425.8	Yes	****	<0.0001	A-E
		CantonS vs. UAS-h.MEGF11/+; eater1	403.1	266.8 to 539.3	Yes	****	<0.0001	A-F
		CantonS vs. HmlΔ>GFP/+, UAS-h.MEGF11/+	246.9	110.6 to 383.1	Yes	****	<0.0001	A-G
		CantonS vs. HmlΔ>GFP, UAS-h.MEGF11; eater1	296.6	160.3 to 432.8	Yes	****	<0.0001	A-H
		eater1 vs. HmlΔ>GFP+	-375.5	-514.0 to -237.0	Yes	****	<0.0001	B-C
		eater1 vs. UAS-h.MEGF11/+	-387.2	-525.7 to -248.7	Yes	****	<0.0001	B-D
		eater1 vs. HmlΔ>GFP/+; eater1	-206.6	-345.1 to -68.03	Yes	***	0.0003	B-E
		eater1 vs. UAS-h.MEGF11/+; eater1	-93.05	-231.6 to 45.47	No	ns	0.4385	B-F
		eater1 vs. HmlΔ>GFP/+, UAS-h.MEGF11/+	-249.2	-387.8 to -110.7	Yes	****	<0.0001	B-G
		eater1 vs. HmlΔ>GFP, UAS-h.MEGF11; eater1	-199.6	-338.1 to -61.03	Yes	***	0.0005	B-H
		HmlΔ>GFP+ vs. UAS-h.MEGF11/+	-11.69	-148.0 to 124.6	No	ns	>0.9999	C-D
		HmlΔ>GFP+ vs. HmlΔ>GFP/+; eater1	168.9	32.67 to 305.2	Yes	**	0.005	C-E
		HmlΔ>GFP+ vs. UAS-h.MEGF11/+; eater1	282.4	146.2 to 418.7	Yes	****	<0.0001	C-F
		HmlΔ>GFP+ vs. HmlΔ>GFP/+, UAS-h.MEGF11/+	126.3	-10.02 to 262.5	No	ns	0.0907	C-G
		HmlΔ>GFP+ vs. HmlΔ>GFP, UAS-h.MEGF11; eater1	175.9	39.67 to 312.2	Yes	**	0.0029	C-H
		UAS-h.MEGF11/+ vs. HmlΔ>GFP/+; eater1	180.6	44.36 to 316.9	Yes	**	0.002	D-E
		UAS-h.MEGF11/+ vs. UAS-h.MEGF11/+; eater1	294.1	157.9 to 430.4	Yes	****	<0.0001	D-F
		UAS-h.MEGF11/+ vs. HmlΔ>GFP/+, UAS-h.MEGF11/+	137.9	1.668 to 274.2	Yes	*	0.045	D-G
		UAS-h.MEGF11/+ vs. HmlΔ>GFP, UAS-h.MEGF11; eater1	187.6	51.36 to 323.9	Yes	**	0.0011	D-H
		HmlΔ>GFP/+; eater1 vs. UAS-h.MEGF11/+; eater1	113.5	-22.77 to 249.8	No	ns	0.1775	E-F
		HmlΔ>GFP/+; eater1 vs. HmlΔ>GFP/+, UAS-h.MEGF11/+	-42.69	-179.0 to 93.58	No	ns	0.9782	E-G
		HmlΔ>GFP/+; eater1 vs. HmlΔ>GFP, UAS-h.MEGF11; eater1	7	-129.3 to 143.3	No	ns	>0.9999	E-H
		UAS-h.MEGF11/+; eater1 vs. HmlΔ>GFP/+, UAS-h.MEGF11/+	-156.2	-292.5 to -19.92	Yes	*	0.0131	F-G
		UAS-h.MEGF11/+; eater1 vs. HmlΔ>GFP, UAS-h.MEGF11; eater1	-106.5	-242.8 to 29.77	No	ns	0.2455	F-H
		HmlΔ>GFP/+, UAS-h.MEGF11/+ vs. HmlΔ>GFP, UAS-h.MEGF11; eater1	49.69	-86.58 to 186.0	No	ns	0.9501	G-H
	Female total sleep	Tukey's multiple comparisons test	Mean Diff.	95.00% CI of diff.	Below threshold?	Summary	Adjusted P Value
		CantonS vs. eater1	253.4	147.7 to 359.2	Yes	****	<0.0001	A-B
		CantonS vs. HmlΔ>GFP+	20.06	-85.72 to 125.8	No	ns	0.999	A-C
		CantonS vs. UAS-h.MEGF11/+	-84.88	-190.7 to 20.91	No	ns	0.2162	A-D
		CantonS vs. HmlΔ>GFP/+; eater1	310.5	204.7 to 416.3	Yes	****	<0.0001	A-E
		CantonS vs. UAS-h.MEGF11/+; eater1	231.7	125.9 to 337.5	Yes	****	<0.0001	A-F
		CantonS vs. HmlΔ>GFP/+, UAS-h.MEGF11/+	151.8	46.03 to 257.6	Yes	***	0.0005	A-G
		CantonS vs. HmlΔ>GFP, UAS-h.MEGF11; eater1	199.7	93.90 to 305.5	Yes	****	<0.0001	A-H
		eater1 vs. HmlΔ>GFP+	-233.4	-339.2 to -127.6	Yes	****	<0.0001	B-C
		eater1 vs. UAS-h.MEGF11/+	-338.3	-444.1 to -232.5	Yes	****	<0.0001	B-D
		eater1 vs. HmlΔ>GFP/+; eater1	57.06	-48.72 to 162.8	No	ns	0.71	B-E
		eater1 vs. UAS-h.MEGF11/+; eater1	-21.75	-127.5 to 84.03	No	ns	0.9983	B-F
		eater1 vs. HmlΔ>GFP/+, UAS-h.MEGF11/+	-101.6	-207.4 to 4.158	No	ns	0.0692	B-G
		eater1 vs. HmlΔ>GFP, UAS-h.MEGF11; eater1	-53.75	-159.5 to 52.03	No	ns	0.7685	B-H
		HmlΔ>GFP+ vs. UAS-h.MEGF11/+	-104.9	-210.7 to 0.8459	No	ns	0.0535	C-D
		HmlΔ>GFP+ vs. HmlΔ>GFP/+; eater1	290.4	184.7 to 396.2	Yes	****	<0.0001	C-E
		HmlΔ>GFP+ vs. UAS-h.MEGF11/+; eater1	211.6	105.8 to 317.4	Yes	****	<0.0001	C-F
		HmlΔ>GFP+ vs. HmlΔ>GFP/+, UAS-h.MEGF11/+	131.8	25.97 to 237.5	Yes	**	0.0047	C-G
		HmlΔ>GFP+ vs. HmlΔ>GFP, UAS-h.MEGF11; eater1	179.6	73.84 to 285.4	Yes	****	<0.0001	C-H
		UAS-h.MEGF11/+ vs. HmlΔ>GFP/+; eater1	395.4	289.6 to 501.2	Yes	****	<0.0001	D-E
		UAS-h.MEGF11/+ vs. UAS-h.MEGF11/+; eater1	316.6	210.8 to 422.3	Yes	****	<0.0001	D-F
		UAS-h.MEGF11/+ vs. HmlΔ>GFP/+, UAS-h.MEGF11/+	236.7	130.9 to 342.5	Yes	****	<0.0001	D-G
		UAS-h.MEGF11/+ vs. HmlΔ>GFP, UAS-h.MEGF11; eater1	284.6	178.8 to 390.3	Yes	****	<0.0001	D-H
		HmlΔ>GFP/+; eater1 vs. UAS-h.MEGF11/+; eater1	-78.81	-184.6 to 26.97	No	ns	0.3031	E-F
		HmlΔ>GFP/+; eater1 vs. HmlΔ>GFP/+, UAS-h.MEGF11/+	-158.7	-264.5 to -52.90	Yes	***	0.0002	E-G
		HmlΔ>GFP/+; eater1 vs. HmlΔ>GFP, UAS-h.MEGF11; eater1	-110.8	-216.6 to -5.029	Yes	*	0.033	E-H
		UAS-h.MEGF11/+; eater1 vs. HmlΔ>GFP/+, UAS-h.MEGF11/+	-79.88	-185.7 to 25.91	No	ns	0.2866	F-G
		UAS-h.MEGF11/+; eater1 vs. HmlΔ>GFP, UAS-h.MEGF11; eater1	-32	-137.8 to 73.78	No	ns	0.9822	F-H
		HmlΔ>GFP/+, UAS-h.MEGF11/+ vs. HmlΔ>GFP, UAS-h.MEGF11; eater1	47.88	-57.91 to 153.7	No	ns	0.8573	G-H
Extended Data Fig.2f	18ºC sleep	Tukey's multiple comparisons test	Mean Diff.	95.00% CI of diff.	Below threshold?	Summary	Adjusted P Value
		HmlΔ-Gal4ts/+ vs. HmlΔts>eater RNAi	46.76	-68.36 to 161.9	No	ns	0.59	A-B
		HmlΔ-Gal4ts/+ vs. eater RNAi/+	127.8	14.57 to 241.1	Yes	*	0.0237	A-C
		HmlΔts>eater RNAi vs. eater RNAi/+	81.05	-34.06 to 196.2	No	ns	0.2137	B-C
	30ºC sleep	Tukey's multiple comparisons test	Mean Diff.	95.00% CI of diff.	Below threshold?	Summary	Adjusted P Value
		HmlΔ-Gal4ts/+ vs. HmlΔts>eater RNAi	269.8	184.8 to 354.8	Yes	****	<0.0001	A-B
		HmlΔ-Gal4ts/+ vs. eater RNAi/+	170.9	85.91 to 255.9	Yes	****	<0.0001	A-C
		HmlΔts>eater RNAi vs. eater RNAi/+	-98.87	-185.2 to -12.49	Yes	*	0.0215	B-C
	18ºC sleep	Tukey's multiple comparisons test	Mean Diff.	95.00% CI of diff.	Below threshold?	Summary	Adjusted P Value
		HmlΔ-Gal4ts/+ vs. HmlΔts>eater RNAi	94.83	-5.816 to 195.5	No	ns	0.0685	A-B
		HmlΔ-Gal4ts/+ vs. eater RNAi/+	137.7	38.68 to 236.7	Yes	**	0.0044	A-C
		HmlΔts>eater RNAi vs. eater RNAi/+	42.86	-57.78 to 143.5	No	ns	0.5603	B-C
Extended Data Fig.2g	Circadian period	P value	Exact or approximate P value?	P value summary	Significantly different (P < 0.05)?	One- or two-tailed P value?	Sum of ranks in column B,C	Mann-Whitney U
		0.2741	Exact	ns	No	Two-tailed	2903 , 2983	1272

## Sheet: Extended Figure 4
Extended Data Fig.4b	P value	Exact or approximate P value?	P value summary	Significantly different (P < 0.05)?	One- or two-tailed P value?	Sum of ranks in column A,B	Mann-Whitney U
	<0.0001	Exact	****	Yes	Two-tailed	224.5 , 126.5	6.5
Extended Data Fig.4c	Tukey's multiple comparisons test	Mean Diff.	95.00% CI of diff.	Below threshold?	Summary	Adjusted P Value
	CantonS vs. eater1	18.78	1.144 to 36.41	Yes	*	0.0344	A-B
	CantonS vs. UAS-eater/+; eater1	-11.97	-28.91 to 4.968	No	ns	0.2129	A-C
	eater1 vs. UAS-eater/+; eater1	-30.75	-47.95 to -13.55	Yes	***	0.0002	B-C
Extended Data Fig.4g	P value	Exact or approximate P value?	P value summary	Significantly different (P < 0.05)?	One- or two-tailed P value?	Sum of ranks in column A,B	Mann-Whitney U
	0.0015	Exact	**	Yes	Two-tailed	174 , 291	38
Extended Data Fig.4i	P value	P value summary	Significantly different (P < 0.05)?	One- or two-tailed P value?	t, df
	<0.0001	****	Yes	Two-tailed	t=7.877, df=15

## Sheet: Extended Figure 5
Extended Data Fig.5e	P value	Exact or approximate P value?	P value summary	Significantly different (P < 0.05)?	One- or two-tailed P value?	Sum of ranks in column A,B	Mann-Whitney U
	0.3118	Exact	ns	No	Two-tailed	984 , 846	381
Extended Data Fig.5g	P value	Exact or approximate P value?	P value summary	Significantly different (P < 0.05)?	One- or two-tailed P value?	Sum of ranks in column A,B	Mann-Whitney U
	<0.0001	Exact	****	Yes	Two-tailed	1360 , 470	5
Extended Data Fig.5h	Male Daytime sleep	P value	Exact or approximate P value?	P value summary	Significantly different (P < 0.05)?	One- or two-tailed P value?	Sum of ranks in column A,B	Mann-Whitney U
		<0.0001	Exact	****	Yes	Two-tailed	338 , 158	22
	Male Nighttime sleep	P value	Exact or approximate P value?	P value summary	Significantly different (P < 0.05)?	One- or two-tailed P value?	Sum of ranks in column A,B	Mann-Whitney U
		0.1597	Exact	ns	No	Two-tailed	276 , 220	84
	Female Daytime sleep	P value	Exact or approximate P value?	P value summary	Significantly different (P < 0.05)?	One- or two-tailed P value?	Sum of ranks in column A,B	Mann-Whitney U
		0.6752	Exact	ns	No	Two-tailed	229 , 267	109
	Female Nighttime sleep	P value	Exact or approximate P value?	P value summary	Significantly different (P < 0.05)?	One- or two-tailed P value?	Sum of ranks in column A,B	Mann-Whitney U
		<0.0001	Exact	****	Yes	Two-tailed	143 , 353	23
Extended Data Fig.5j	P value	Exact or approximate P value?	P value summary	Significantly different (P < 0.05)?	One- or two-tailed P value?	Sum of ranks in column A,B	Mann-Whitney U
	0.6857	Exact	ns	No	Two-tailed	16 , 20	6
Extended Data Fig.5k	P value	P value summary	Significantly different (P < 0.05)?	One- or two-tailed P value?	t, df
	0.0079	**	Yes	Two-tailed	t=3.095, df=14
Extended Data Fig.5I	Tukey's multiple comparisons test	Mean Diff.	95.00% CI of diff.	Below threshold?	Summary	Adjusted P Value
	CantonS vs. CantonS+RU	116.6	-44.66 to 277.9	No	ns	0.2911	A-B
	CantonS vs. UAS-Sirt1	261.9	112.2 to 411.5	Yes	****	<0.0001	A-C
	CantonS vs. UAS-Sirt1+RU	619.8	467.8 to 771.8	Yes	****	<0.0001	A-D
	CantonS vs. UAS-Sirt1;eater1	399	233.7 to 564.3	Yes	****	<0.0001	A-E
	CantonS vs. UAS-Sirt1;eater1+RU	381.9	220.7 to 543.2	Yes	****	<0.0001	A-F
	CantonS+RU vs. UAS-Sirt1	145.3	-13.71 to 304.3	No	ns	0.0931	B-C
	CantonS+RU vs. UAS-Sirt1+RU	503.2	341.9 to 664.5	Yes	****	<0.0001	B-D
	CantonS+RU vs. UAS-Sirt1;eater1	282.4	108.6 to 456.2	Yes	***	0.0001	B-E
	CantonS+RU vs. UAS-Sirt1;eater1+RU	265.3	95.35 to 435.3	Yes	***	0.0003	B-F
	UAS-Sirt1 vs. UAS-Sirt1+RU	357.9	208.3 to 507.6	Yes	****	<0.0001	C-D
	UAS-Sirt1 vs. UAS-Sirt1;eater1	137.1	-25.98 to 300.2	No	ns	0.1499	C-E
	UAS-Sirt1 vs. UAS-Sirt1;eater1+RU	120	-38.96 to 279.0	No	ns	0.2464	C-F
	UAS-Sirt1+RU vs. UAS-Sirt1;eater1	-220.8	-386.1 to -55.52	Yes	**	0.0027	D-E
	UAS-Sirt1+RU vs. UAS-Sirt1;eater1+RU	-237.9	-399.1 to -76.60	Yes	***	0.0007	D-F
	UAS-Sirt1;eater1 vs. UAS-Sirt1;eater1+RU	-17.06	-190.9 to 156.7	No	ns	0.9997	E-F
